# Supplementary material for: Racing Demands of Off-Road Triathlon: A Case Study of a National Champion Masters Triathlete
Source: Sports (Basel). 2021 Sep 30;9(10):136. doi: 10.3390/sports9100136 (PMC8539484; doi:10.3390/sports9100136)
Supplement: Supplementary file 1 [file sports-09-00136-s001.zip]

Archive with 1 entries (1 files):
- sports-1360721-supplementary.pdf
